# Supplementary material for: Geographic Life History Differences Predict Genomic Divergence Better than Mitochondrial Barcodes or Phenotype
Source: Genes (Basel). 2020 Feb 29;11(3):265. doi: 10.3390/genes11030265 (PMC7140875; doi:10.3390/genes11030265)
Supplement: Supplementary file 1 [file genes-11-00265-s001.zip]

Archive with 7 entries (6 files):
- Fig S1.pdf
- __MACOSX/
- __MACOSX/._Fig S1.pdf
- Table S1.docx
- __MACOSX/._Table S1.docx
- Fig S2 (revised).pdf
- __MACOSX/._Fig S2 (revised).pdf
